# Supplementary material for: Evaluation of Biomarkers and Immune Microenvironment of Osteoarthritis: Evidence From Omics Data and Machine Learning
Source: Front Genet. 2022 May 16;13:905027. doi: 10.3389/fgene.2022.905027 (PMC9149375; doi:10.3389/fgene.2022.905027)
Supplement: Supplementary file 2 [file Table2.xls]

id	logFC	adj.P.Val	B
KLF9	-1.334514926	2.11E-14	22.33183633
BCL6	-1.031258544	7.53E-14	21.11133238
SCRG1	2.265428976	1.17E-13	20.6887563
APOLD1	-2.05320549	3.72E-13	19.57600852
KDELR3	1.006720004	7.02E-13	18.96632465
B3GALNT1	1.035648511	7.90E-13	18.85310116
EPYC	2.476184011	9.82E-13	18.64404235
CCNL1	-1.37910536	1.92E-12	18.00056637
WNT5B	2.000845686	6.07E-12	16.89246872
SCAF4	-1.231605538	8.19E-12	16.60445046
TIPARP	-1.157073225	3.58E-11	15.18647544
RP11-769O8.3	-1.289998907	7.16E-11	14.51836266
SIK1	-1.829546984	9.18E-11	14.28006657
PDZRN4	1.46876299	1.06E-10	14.14337061
MAFF	-1.900582742	1.30E-10	13.94422478
KIAA0485	-1.182454324	1.45E-10	13.83852126
MGAT4C	1.390612279	1.54E-10	13.78433928
VEGFA	-1.500253525	1.54E-10	13.77947231
JUN	-1.431978637	1.55E-10	13.77277934
TLR7	1.62635161	1.58E-10	13.75889835
FBXW12	-1.523266495	2.16E-10	13.45525746
NELL1	2.103630397	2.47E-10	13.32771207
TNFSF11	1.64928964	2.81E-10	13.20309042
AF007147	-1.54708178	2.94E-10	13.16073918
PNRC1	-1.016950333	5.74E-10	12.51625248
MGC12488	-1.583154973	6.37E-10	12.41688992
SLC19A2	-1.516229206	7.66E-10	12.23921956
FOSL2	-1.128410846	8.05E-10	12.1917723
NFKB2	-1.001221771	9.77E-10	12.00560315
GADD45B	-1.600366322	1.05E-09	11.93459788
PIM1	-1.016434089	1.07E-09	11.92234753
FKBP5	-2.482737974	1.66E-09	11.49369829
PTN	1.264380181	1.85E-09	11.39367176
FASN	-1.086127217	2.15E-09	11.24848195
COL8A1	1.090792896	2.68E-09	11.03515777
RP11-403P17.4	-1.171178703	3.50E-09	10.77906608
NAP1L3	1.013873719	3.91E-09	10.67150221
LRCH1	-1.343382735	4.69E-09	10.49785236
CX3CR1	1.595460538	7.91E-09	9.996314091
PFKFB3	-1.24628117	8.48E-09	9.928458781
MYC	-1.325836296	8.85E-09	9.88820069
NAA15	-1.033441444	1.23E-08	9.569613638
HAUS2	-1.022396261	1.26E-08	9.545998868
NDUFA4L2	1.122915504	1.64E-08	9.29359589
PNMAL1	1.236947112	1.71E-08	9.255091642
NFIL3	-1.532152047	2.30E-08	8.96985697
STMN2	1.67059647	2.64E-08	8.838293174
MZT2B	-1.467254127	2.90E-08	8.747488255
PRR11	-1.164717503	2.92E-08	8.741933346
INHBB	-1.213893165	3.07E-08	8.693403473
ZNF160	-1.270552993	3.32E-08	8.619413272
ZFP36	-1.233524758	3.48E-08	8.574747165
LTC4S	1.500432316	3.92E-08	8.459120694
SLC16A7	-1.092731721	4.16E-08	8.403891207
IGLC1	2.520723425	4.93E-08	8.240410021
ATP8B1	-1.21719867	4.97E-08	8.232095112
CCL25	-1.205612939	6.48E-08	7.978558584
RUFY2	-1.344967224	6.70E-08	7.946549333
LRRC15	1.792718011	7.27E-08	7.867558058
TNKS2	-1.256705105	8.37E-08	7.732594594
DPT	1.177373267	8.41E-08	7.72767157
OGN	1.506334022	8.66E-08	7.699902323
IGLV1-44	1.877148159	1.14E-07	7.433362355
EPN1	-1.105469678	1.25E-07	7.346163463
GAP43	1.066519298	1.38E-07	7.25179413
TPPP3	1.39128352	1.41E-07	7.233619766
AF090939	-1.353181538	1.43E-07	7.217227745
ZIC1	1.575899346	1.46E-07	7.201458933
IGKC	1.658776633	1.79E-07	7.006493413
DDIT4	-1.111860786	1.99E-07	6.904683596
RTP4	1.088873853	2.04E-07	6.877970656
CCZ1B	-1.246428211	2.48E-07	6.69152041
TRIL	1.023737796	2.63E-07	6.638480187
SLC5A3	1.022343535	2.97E-07	6.519034303
ATF3	-1.524391053	3.18E-07	6.455254955
KAL1	1.338795001	3.42E-07	6.38498895
ZNF721	-1.033481753	3.59E-07	6.339895553
ZNF668	1.068937312	3.80E-07	6.284275757
ANKRD11	-1.298612536	3.85E-07	6.272142566
STC1	-1.093813663	4.00E-07	6.235752773
NAMPT	-1.2083216	4.11E-07	6.209055767
GUCA1A	1.001593064	4.32E-07	6.162801346
TDO2	1.127324707	4.38E-07	6.148430344
ERV3-2	-1.009064874	4.65E-07	6.091179017
TNFRSF11B	1.012653167	5.24E-07	5.97845178
ZBED8	1.095321166	5.54E-07	5.9244787
TAC1	2.004361149	5.70E-07	5.896894404
HTR2B	1.799369878	5.85E-07	5.872947808
FBXW4P1	-1.258093341	5.90E-07	5.864459193
LIPC	1.397139087	6.02E-07	5.845070486
KIAA0754	-1.55037474	6.08E-07	5.836395966
GOLM1	1.148971704	6.99E-07	5.702715522
SLCO4A1	-1.208826833	7.35E-07	5.654646474
EBLN2	-1.360290191	7.72E-07	5.608409246
IGHM	1.397338081	7.98E-07	5.576383097
ANKH	1.122743362	8.65E-07	5.499046945
LOC100506282	-1.07609695	9.38E-07	5.421892539
ASAP1-IT1	-1.262224157	9.85E-07	5.375228458
CLIC3	1.274631327	9.88E-07	5.372356857
APOD	-1.783015561	1.01E-06	5.354070332
CES1P1	-1.19553065	1.05E-06	5.314569257
IGLJ3	1.098316846	1.33E-06	5.088518545
NUDT1	1.315443194	1.34E-06	5.084768482
NR4A1	-1.229749597	1.39E-06	5.043894683
TREM2	1.584243701	1.42E-06	5.024421301
CAPG	1.097497626	1.49E-06	4.979057598
PART1	1.099155893	1.68E-06	4.86393362
DDX3Y	-2.404989468	1.75E-06	4.826855943
IGJ	2.163991298	1.80E-06	4.799295745
TMEM106C	1.035323402	1.82E-06	4.789114423
ADM	-1.075809421	1.93E-06	4.732285105
CRIP1	1.036416774	1.96E-06	4.719316696
AC007292.3	-1.007830548	2.04E-06	4.678830873
LRRC17	1.254916916	2.17E-06	4.621544946
NUDT11	1.037694776	2.30E-06	4.567578173
IRX5	1.010864892	2.32E-06	4.557913492
SLC27A6	1.114164385	2.43E-06	4.515394446
NR4A3	-1.316879623	2.56E-06	4.463222703
GPR88	1.212894129	2.57E-06	4.459417543
FOXC2	-1.056123343	3.12E-06	4.27792055
XIST	2.275244159	3.45E-06	4.181979185
NR5A1	-1.153353606	3.62E-06	4.134687815
RPS4Y1	-2.912807381	4.31E-06	3.969354831
FAP	1.110040394	4.43E-06	3.943880818
IGK	1.255804422	5.00E-06	3.828071041
BGN	1.12398787	5.01E-06	3.826697119
ACACB	-1.126990769	5.29E-06	3.77503355
MXRA5	1.242792194	5.83E-06	3.682409814
C1QTNF3	1.000206418	6.04E-06	3.648644419
USP9Y	-1.776608692	6.14E-06	3.633565926
CXCL2	-1.738715129	6.65E-06	3.557034948
NLGN4Y	-1.616721613	6.73E-06	3.545298609
RGS13	1.143854121	7.48E-06	3.445362746
SLC18A2	1.109445368	8.56E-06	3.317171486
NID2	1.155761785	8.86E-06	3.285502822
TXLNGY	-1.580938226	9.61E-06	3.20840262
CDKN1A	-1.04956916	1.10E-05	3.076539579
SLC2A3	-1.396462137	1.23E-05	2.970428858
IGLL3P	1.252477985	1.31E-05	2.91304061
CXCL3	-2.073463919	1.46E-05	2.813096272
CD52	1.106192411	1.52E-05	2.774126171
NPTX2	1.238949789	1.63E-05	2.706917496
DUSP4	-1.290248069	1.79E-05	2.620452955
PODNL1	-1.193424602	1.88E-05	2.570062647
PCDHB6	1.002477817	2.07E-05	2.48013896
ZBTB16	-1.145048172	2.08E-05	2.47626447
PTGDS	1.16901323	2.11E-05	2.461672883
TBC1D19	1.039629577	2.16E-05	2.439586329
MTUS2	1.530134837	2.35E-05	2.360407025
KDM5D	-2.068555228	2.38E-05	2.349252459
CSN1S1	2.344173748	2.41E-05	2.337331721
KCNK15	1.180678513	2.44E-05	2.327338055
EIF1AY	-2.008977941	2.52E-05	2.293771328
ADAMTS1	-1.002107377	3.08E-05	2.105862516
HLA-DQB1	1.197238698	3.49E-05	1.988295962
LINC00597	-1.240099642	3.81E-05	1.904286841
SBNO2	-1.061574135	3.83E-05	1.900587338
ZBTB7C	-1.004386891	3.85E-05	1.896258709
MAPKBP1	-1.013722808	4.26E-05	1.798679582
RP1-28C20.1	1.096417664	4.91E-05	1.666357136
LAMA3	-1.081589293	5.43E-05	1.570568427
NR4A2	-1.437525476	5.95E-05	1.485663718
HSD11B2	1.308351394	5.98E-05	1.479890965
NDC80	1.036632462	7.14E-05	1.314113926
RND1	-1.057925163	7.37E-05	1.284139881
SLC7A5	-1.250674358	8.13E-05	1.191095092
GPR18	1.034240121	8.35E-05	1.16675219
CLTC-IT1	-1.292494503	9.38E-05	1.05718889
DNAJC3	-1.118943085	9.74E-05	1.022018717
WIF1	1.817032319	0.000100066	0.996420926
OLR1	1.142030342	0.000108652	0.919176925
PTGS2	-1.398974499	0.000116447	0.854189973
NKG7	1.151490012	0.000131004	0.743774835
IL6	-1.710956262	0.00014244	0.665374155
HK3	1.236762215	0.000160802	0.551850914
SCG2	1.075820581	0.000175844	0.468192501
CYR61	-1.044792239	0.00018055	0.443492988
CDK5	1.038994751	0.000199107	0.352033079
CCL20	-1.660842762	0.00020083	0.343978945
SND1-IT1	-1.062022445	0.000211303	0.296482699
BTC	1.162966146	0.000211997	0.293421267
CXCL8	-1.791644563	0.000217591	0.269094046
RPE65	1.019782279	0.000235589	0.19489213
MMP1	2.182668517	0.000247154	0.150168315
HAS1	-1.24483641	0.000264241	0.087805023
PHKA1	-1.070455019	0.000318846	-0.087271783
COMP	1.102241773	0.000391457	-0.278197816
GPC5	1.0410737	0.000406773	-0.313878637
CCL19	1.015089997	0.000410813	-0.32306472
CXADR	1.093412347	0.000472923	-0.453849756
TLR8	1.060743017	0.000496716	-0.499410764
PDK4	-1.294326575	0.000514835	-0.532652197
SGCA	1.473419743	0.000546131	-0.587381459
DUSP2	-1.121416659	0.000771095	-0.906708728
ERAP2	1.074268979	0.000864982	-1.012832942
LRP1B	1.031147354	0.001007761	-1.1537529
GPR1	1.019374715	0.001045853	-1.187940667
FOSL1	-1.274897365	0.001152304	-1.277193615
MMP3	1.289157796	0.001199543	-1.314159646
FOSB	-2.080356149	0.001227389	-1.335266901
LGI2	1.018159277	0.001502746	-1.521187856
COL11A1	1.033622913	0.001569991	-1.56133904
SPP1	1.060769593	0.002432625	-1.961746002
SELE	-1.007948003	0.003301274	-2.239487343
MMP13	1.122333749	0.005338154	-2.673853339
LIF	-1.005469058	0.006142335	-2.799974354
ANGPTL7	-1.180834027	0.008484599	-3.088948975
ENO3	-1.011241319	0.008577203	-3.098624028
ADH1B	-1.375121514	0.009272666	-3.168039167
RGS1	-1.023305894	0.014380827	-3.55624534
HLA-DRB4	-1.173877424	0.044201918	-4.524683191
CYP4B1	-1.118049346	0.045613585	-4.551133763
