# Supplementary material for: Evaluation of Biomarkers and Immune Microenvironment of Osteoarthritis: Evidence From Omics Data and Machine Learning
Source: Front Genet. 2022 May 16;13:905027. doi: 10.3389/fgene.2022.905027 (PMC9149375; doi:10.3389/fgene.2022.905027)
Supplement: Supplementary file 3 [file Table1.xlsx]

## Sheet: GSE55235
ID	Tissue	Platform
GSM1332201	synovial tissue from healthy joint	GPL96
GSM1332202	synovial tissue from healthy joint	GPL96
GSM1332203	synovial tissue from healthy joint	GPL96
GSM1332204	synovial tissue from healthy joint	GPL96
GSM1332205	synovial tissue from healthy joint	GPL96
GSM1332206	synovial tissue from healthy joint	GPL96
GSM1332207	synovial tissue from healthy joint	GPL96
GSM1332208	synovial tissue from healthy joint	GPL96
GSM1332209	synovial tissue from healthy joint	GPL96
GSM1332210	synovial tissue from healthy joint	GPL96
GSM1332211	synovial tissue from osteoarthritic joint	GPL96
GSM1332212	synovial tissue from osteoarthritic joint	GPL96
GSM1332213	synovial tissue from osteoarthritic joint	GPL96
GSM1332214	synovial tissue from osteoarthritic joint	GPL96
GSM1332215	synovial tissue from osteoarthritic joint	GPL96
GSM1332216	synovial tissue from osteoarthritic joint	GPL96
GSM1332217	synovial tissue from osteoarthritic joint	GPL96
GSM1332218	synovial tissue from osteoarthritic joint	GPL96
GSM1332219	synovial tissue from osteoarthritic joint	GPL96
GSM1332220	synovial tissue from osteoarthritic joint	GPL96

## Sheet: GSE55457
ID	Tissue	Platform
GSM1337304	synovial membrane patient EB_125 (normal controls)	GPL96
GSM1337305	synovial membrane patient EB_184 (normal controls)	GPL96
GSM1337306	synovial membrane patient EB_188 (normal controls)	GPL96
GSM1337307	synovial membrane patient EB_228 (normal controls)	GPL96
GSM1337308	synovial membrane patient J_19 (normal controls)	GPL96
GSM1337309	synovial membrane patient NST_1 (normal controls)	GPL96
GSM1337310	synovial membrane patient J_2 (normal controls)	GPL96
GSM1337311	synovial membrane patient J_6 (normal controls)	GPL96
GSM1337312	synovial membrane patient J_7 (normal controls)	GPL96
GSM1337313	synovial membrane patient J_12 (normal controls)	GPL96
GSM1337327	synovial membrane patient EB_21 (osteoarthrisits)	GPL96
GSM1337328	synovial membrane patient EB_24 (osteoarthrisits)	GPL96
GSM1337329	synovial membrane patient EB_54 (osteoarthrisits)	GPL96
GSM1337330	synovial membrane patient EB_90 (osteoarthrisits)	GPL96
GSM1337331	synovial membrane patient EB_94 (osteoarthrisits)	GPL96
GSM1337332	synovial membrane patient EB_97 (osteoarthrisits)	GPL96
GSM1337333	synovial membrane patient EB_99 (osteoarthrisits)	GPL96
GSM1337334	synovial membrane patient EB_100 (osteoarthrisits)	GPL96
GSM1337335	synovial membrane patient EB_104 (osteoarthrisits)	GPL96
GSM1337336	synovial membrane patient EB_140 (osteoarthrisits)	GPL96

## Sheet: GSE82107
ID	Tissue	platform
GSM2183532	synovium: Healthy control	GPL570
GSM2183533	synovium: Healthy control	GPL570
GSM2183534	synovium: Healthy control	GPL570
GSM2183535	synovium: Healthy control	GPL570
GSM2183536	synovium: Healthy control	GPL570
GSM2183537	synovium: Healthy control	GPL570
GSM2183538	synovium: Healthy control	GPL570
GSM2183539	synovium: Osteoarthritis	GPL570
GSM2183540	synovium: Osteoarthritis	GPL570
GSM2183541	synovium: Osteoarthritis	GPL570
GSM2183542	synovium: Osteoarthritis	GPL570
GSM2183543	synovium: Osteoarthritis	GPL570
GSM2183544	synovium: Osteoarthritis	GPL570
GSM2183545	synovium: Osteoarthritis	GPL570
GSM2183546	synovium: Osteoarthritis	GPL570
GSM2183547	synovium: Osteoarthritis	GPL570
GSM2183548	synovium: Osteoarthritis	GPL570

## Sheet: GSE12021
ID	Tissue	platform
GSM302859	synovial membrane patient EB 125 (normal controls)	GPL96
GSM302864	synovial membrane patient EB 184 (normal control)	GPL96
GSM302866	synovial membrane patient EB188 (normal control)	GPL96
GSM302870	synovial membrane patient EB228 (normal control)	GPL96
GSM303522	synovial membrane patient J19 (normal control)	GPL96
GSM303523	synovial membrane patient J2 (normal control)	GPL96
GSM303525	synovial membrane patient J6 (normal control)	GPL96
GSM303531	synovial membrane patient J7 (normal control)	GPL96
GSM303533	synovial membrane patient J12 (normal control)	GPL96
GSM302876	synovial membrane patient EB21 (osteoarthrisits)	GPL96
GSM302880	synovial membrane patient EB24 (osteoarthritis)	GPL96
GSM302930	synovial membrane patient EB54 (osteoarthritis)	GPL96
GSM303326	synovial membrane patient EB90 (osteoarthritis)	GPL96
GSM303341	synovial membrane patient EB94 (osteoarthritis)	GPL96
GSM303356	synovial membrane patient EB97 (osteoarthritis)	GPL96
GSM303358	synovial membrane patient EB99 (osteoarthritis)	GPL96
GSM303360	synovial membrane patient EB100 (osteoarthritis)	GPL96
GSM303362	synovial membrane patient EB104 (osteoarthritis)	GPL96
GSM303370	synovial membrane patient EB140 (osteoarthritis)	GPL96

## Sheet: GSE89408
ID	Tissue	platform
GSM2370970	synovial biopsy:Normal	GPL11154
GSM2370971	synovial biopsy:Normal	GPL11154
GSM2370972	synovial biopsy:Normal	GPL11154
GSM2370973	synovial biopsy:Normal	GPL11154
GSM2370974	synovial biopsy:Normal	GPL11154
GSM2370975	synovial biopsy:Normal	GPL11154
GSM2370976	synovial biopsy:Normal	GPL11154
GSM2370977	synovial biopsy:Normal	GPL11154
GSM2370978	synovial biopsy:Normal	GPL11154
GSM2370979	synovial biopsy:Normal	GPL11154
GSM2370980	synovial biopsy:Normal	GPL11154
GSM2370981	synovial biopsy:Normal	GPL11154
GSM2370982	synovial biopsy:Normal	GPL11154
GSM2370983	synovial biopsy:Normal	GPL11154
GSM2370984	synovial biopsy:Normal	GPL11154
GSM2370985	synovial biopsy:Normal	GPL11154
GSM2370986	synovial biopsy:Normal	GPL11154
GSM2370987	synovial biopsy:Normal	GPL11154
GSM2370988	synovial biopsy:Normal	GPL11154
GSM2370989	synovial biopsy:Normal	GPL11154
GSM2370990	synovial biopsy:Normal	GPL11154
GSM2370991	synovial biopsy:Normal	GPL11154
GSM2370992	synovial biopsy:Normal	GPL11154
GSM2370993	synovial biopsy:Normal	GPL11154
GSM2370994	synovial biopsy:Normal	GPL11154
GSM2370995	synovial biopsy:Normal	GPL11154
GSM2370996	synovial biopsy:Normal	GPL11154
GSM2370997	synovial biopsy:Normal	GPL11154
GSM2370998	synovial biopsy: Osteoarthritis	GPL11154
GSM2370999	synovial biopsy: Osteoarthritis	GPL11154
GSM2371000	synovial biopsy: Osteoarthritis	GPL11154
GSM2371001	synovial biopsy: Osteoarthritis	GPL11154
GSM2371002	synovial biopsy: Osteoarthritis	GPL11154
GSM2371003	synovial biopsy: Osteoarthritis	GPL11154
GSM2371004	synovial biopsy: Osteoarthritis	GPL11154
GSM2371005	synovial biopsy: Osteoarthritis	GPL11154
GSM2371006	synovial biopsy: Osteoarthritis	GPL11154
GSM2371007	synovial biopsy: Osteoarthritis	GPL11154
GSM2371008	synovial biopsy: Osteoarthritis	GPL11154
GSM2371009	synovial biopsy: Osteoarthritis	GPL11154
GSM2371010	synovial biopsy: Osteoarthritis	GPL11154
GSM2371011	synovial biopsy: Osteoarthritis	GPL11154
GSM2371012	synovial biopsy: Osteoarthritis	GPL11154
GSM2371013	synovial biopsy: Osteoarthritis	GPL11154
GSM2371014	synovial biopsy: Osteoarthritis	GPL11154
GSM2371015	synovial biopsy: Osteoarthritis	GPL11154
GSM2371016	synovial biopsy: Osteoarthritis	GPL11154
GSM2371017	synovial biopsy: Osteoarthritis	GPL11154
GSM2371018	synovial biopsy: Osteoarthritis	GPL11154
GSM2371019	synovial biopsy: Osteoarthritis	GPL11154
